# Supplementary material for: A VIN3-like Protein OsVIL1 Is Involved in Grain Yield and Biomass in Rice
Source: Plants (Basel). 2021 Dec 28;11(1):83. doi: 10.3390/plants11010083 (PMC8747509; doi:10.3390/plants11010083)
Supplement: Supplementary file 1 [file plants-11-00083-s001.zip]

Archive with 1 entries (1 files):
- plants-1504177-supplementary.pdf
